# Supplementary material for: LC-SRM Combined With Machine Learning Enables Fast Identification and Quantification of Bacterial Pathogens in Urinary Tract Infections
Source: Mol Cell Proteomics. 2024 Aug 22;23(11):100832. doi: 10.1016/j.mcpro.2024.100832 (PMC11532907; doi:10.1016/j.mcpro.2024.100832)
Supplement: Supplemental Table S4 [file mmc3.xlsx]

## Sheet: SuppTable_Peptide_Retention_Tim
Peptide Sequence	min	Q1	median	Q3	max			CytoC standards peptides
AAAENIIPNSTGAAK	3.54	3.71	3.78	3.86	4.08
AAASIVVVDAR	3.06	3.315	3.76	3.94	4.17
AGAVNIVPNSTGAAK	3.27	3.47	3.535	3.62	3.76
AGGDAPDQTTSIVR	3.05	3.125	3.19	3.25	3.33
AIVAATESGSTAR	2.54	2.69	2.75	2.81	3.09
ALELIGVGYR	4.48	5.715	5.84	5.94	6.04
ALLDFFLSR	3.2	8.1	8.18	8.2575	8.55
APVVVPAGVDVK	4.43	4.6525	4.74	4.895	5.07
AQSVVDYLVSK
AQYVLAEQVTR	3.78	4.0525	4.11	4.245	4.51
AYGSTNPINVVR	3.84	4.12	4.19	4.275	4.59
DGFVDGWAQAGTAR	4.99	5.05	5.07	5.11	5.19
DGYADGWAQAGTAR	3.66	3.8	3.87	3.92	4.06
EDLIAYLK	5.49	5.76	5.86	5.94	6.17
EFIPAVEK	3.67	3.96	4.06	4.2	4.34
ESQSTTGIGEGIAIPHAK	4.25	4.425	4.51	4.67	4.84
EVPVDVQPEVR	4.06	4.13	4.17	4.245	4.37
FAEAGSFDYGR	3.32	3.525	3.77	3.935	4.11
FGGESVLAGSIIVR	6.13	6.2875	6.36	6.4525	6.63
FIHHYNFPQFSVGSTGR	5.14	5.24	5.4	5.45	5.63
FQAATGQLEQTAR	3.15	3.31	3.35	3.43	3.57
GATVLPHGTGR	2.33	2.54	2.61	2.69	2.9
GFLIGGTSGR	3.79	4.14	4.23	4.32	4.69
GFTSEITVTSNGK	3.88	4.0625	4.115	4.27	4.41
GIEISVPFPR	6.45	6.63	6.73	6.825	6.95
GIPANSISAEGR	3.09	3.19	3.2	3.315	3.38
GITINTSHIEYETETR	4.37	4.48	4.58	4.66	4.72
GTFANNVNELLGR	5.81	5.92	6.01	6.07	6.13
HHITADGFYR	2.51	2.855	2.94	3.02	3.29
HQVVNDLPLGR	3.29	3.92	4	4.12	4.45
IAAANVPAFTAGK	4.41	4.51	4.54	4.655	4.69
IAAANVPAFVSGK	4.77	5.02	5.08	5.16	5.37
IAVEEIFDVK	6.28	6.58	6.62	6.7	6.82
IEDQLGEVAEYR	4.1	4.29	4.36	4.45	4.49
ILEVPVGR	3.93	4.28	4.36	4.46	4.79
ILPSIDNLER	5.21	5.285	5.4	5.49	5.59
IVIERPAK	2.43	2.69	2.75	2.84	3.12
IVSLAPEVL	6.41	6.69	6.76	6.83	6.96
KTGQAPGFSYTDANK	2.71	2.99	3.08	3.2	3.89
KYIPGTK	2.15	2.27	2.33	2.37	4.16
LADAIIEGR	3.43	3.595	3.63	3.69	3.81
LAIVPILR	6.14	6.5625	6.68	6.7775	6.95
LAIVTTNSILSDLVK	5.97	6.405	7.9	8.29	8.38
LALAPVDVR	4.64	4.86	4.94	5.0075	5.15
LATLPTYEEAIAR	5.26	5.42	5.5	5.58	5.75
LFSEIAPR	3.83	4.015	4.07	4.1175	4.26
LGIQAFEPVLVEGR	6.98	7.22	7.36	7.72	7.87
LGQDVVFPGVTR	4.98	5.24	5.32	5.425	5.57
LLDLAAPDIIVR	4.91	7.23	7.32	7.4	7.55
LLVGSSSEYILR	5.32	5.555	5.685	8.01	8.26
MIFAGIK	4.2	4.71	4.825	4.99	5.36
NAIIFSPHPR	3.34	3.76	3.91	4.04	4.42
NFLVPQGK	3.46	3.79	3.91	4.03	4.34
NVEWVVGVLR	6.36	6.52	6.605	6.67	6.79
NYTIGDVISR
PIITDVYAR	4.23	4.3675	4.43	4.54	4.89
PIITLPDGSQR	4.7	4.94	4.98	5.0975	5.16
PVVSGAEFLK	4.52	4.705	4.91	5.03	5.09
QAVPLIQPR	4.12	4.23	4.38	4.46	4.52
RPNTDELGLEELGLK	5.61	5.89	5.95	6.05	6.22
SADGQTVTGGSILYR	4.06	4.16	4.29	4.34	4.43
SDVLFNFNK	3.56	5.41	5.48	5.58	5.76
SGADVSGPIPLPTEK	5.07	5.22	5.27	5.39	5.54
SGVLTGLPDAYGR	5.02	5.18	5.26	5.33	5.49
SIITDIYAR	5.15	5.21	5.31	5.4	5.48
SQTVHFQGNPVSVQGTIPQAGAK	4.78	4.85	4.91	5.01	5.14
STAETIVYSALETLAQR	5.04	8.9275	8.96	9.1125	9.21
SVEEILGK	3.53	3.81	3.9	4.02	4.26
SVGELLQNQFR	5.18	5.33	5.42	5.51	5.66
TGAQVAGPIPLPTER	5.01	5.2025	5.32	5.4	5.52
TGPNLHGLFGR	3.77	4.87	4.99	5.11	5.41
TGQAPGFSYTDANK	3.07	3.37	3.45	3.53	3.77
TLPGLASINDK	4.52	4.68	4.88	4.97	5.05
TPEQLANIAR	3.7	3.8225	3.87	4.01	4.15
TSHITVVVTEK	2.59	3.16	3.27	3.4	3.69
VAFNQAVDSVR	3.7	3.87	3.96	4.07	4.19
VASLEGDVLGSYQHGAR	4.63	4.82	4.94	5.71	6.07
VEGTTPHTITGR	2.4	2.535	2.58	2.6225	2.74
VEISSDSHPFYTGR	3.47	3.74	3.86	4.29	4.77
VGLIAGSGGGSPR	3.14	3.36	3.42	3.515	3.77
VLVIPTDEELVIAR	6.61	6.765	6.79	6.87	7
VSAENGVLTISGER	4.12	4.2525	4.33	4.4	4.53
VTPGQVISVR	3.61	3.93	4.02	4.14	4.3
VVGQLGQILGPR	5.25	5.54	5.69	7.05	7.37
VVGQLGQVLGPR	4.71	4.94	5.02	5.1	5.29
VVVGLLLGEVIR	8.03	8.27	8.31	8.37	8.49
WYVIDAEGQTLGR	4.97	5.66	5.74	5.81	5.96
YRPNADILALTFDELTER	8.18	8.36	8.42	8.46	8.53
